# Supplementary material for: Multielemental, Nutritional, and Proteomic Characterization of Different Lupinus spp. Genotypes: A Source of Nutrients for Dietary Use
Source: Molecules. 2022 Dec 10;27(24):8771. doi: 10.3390/molecules27248771 (PMC9787123; doi:10.3390/molecules27248771)
Supplement: Supplementary file 1 [file molecules-27-08771-s001.zip]

Archive with 2 entries (2 files):
- molecules-2069866-Supplementary Figures.pdf
- molecules-2069866-Supplementary Tables.pdf
